# Supplementary material for: Neutrophil Infiltration Characterized by Upregulation of S100A8, S100A9, S100A12 and CXCR2 Is Associated With the Co-Occurrence of Crohn’s Disease and Peripheral Artery Disease
Source: Front Immunol. 2022 Jun 20;13:896645. doi: 10.3389/fimmu.2022.896645 (PMC9251382; doi:10.3389/fimmu.2022.896645)
Supplement: Supplementary file 5 [file Table_2.xlsx]

## Sheet: Sheet1
id	Crohn1_treat	Crohn2_treat	Crohn3_treat	Crohn4_treat	Crohn5_treat	Crohn6_treat	Crohn7_treat	Crohn8_treat	Crohn9_treat	Crohn10_treat	Crohn11_treat	Crohn12_treat	Crohn13_treat	Crohn14_treat	Crohn15_treat	Crohn16_treat	Crohn17_treat	Crohn18_treat	Crohn19_treat	Crohn20_treat	Crohn21_treat	Crohn22_treat	Crohn23_treat	Crohn24_treat	Crohn25_treat	Crohn26_treat	Crohn27_treat	Crohn28_treat	Crohn29_treat	Crohn30_treat	Crohn31_treat	Crohn32_treat	Crohn33_treat	Crohn34_treat	Crohn35_treat	Crohn36_treat	Crohn37_treat	Crohn38_treat	Crohn39_treat	Crohn40_treat	Crohn41_treat	Crohn42_treat	Crohn43_treat	Crohn44_treat	Crohn45_treat	Crohn46_treat	Crohn47_treat	Crohn48_treat	Crohn49_treat
Neutrophil	0.540033	0.192347	0.140846	0.192	0.2329	0.112366	0.106287	0.27475	0.120535	0.12137	0.394249	0.0117811	0.138409	0.269703	0.750604	0.154885	0.358336	0.134434	0.0873162	0.230851	0.455824	0.340878	0.10873	0.613926	0.305089	0.0934069	0.309993	0.0757985	0.0985394	0	0.769571	0.249518	0.396375	0.172732	0.223004	0.0507677	0.0591712	0.262375	0.185009	0.150328	0.233483	0.605929	0.102975	0.0852024	0.226256	0.172424	0.521295	0.486115	0.223065
S100A12	149.278	1.28916	1.10424	5.18382	0.0272405	2.86664	0.973691	2.10637	0.767647	0.00527888	105.241	2.69746	16.0681	0	711.067	0.0703398	13.5981	3.87802	0.713763	0.425844	122.601	43.0117	0	202.956	2.90011	3.02427	5.38991	2.44426	0.0241991	5.77252	674.735	3.08092	0.0174972	3.5994	0.0409404	0.040305	0.714217	0.0584839	7.83914	4.38969	4.61858	170.52	1.54189	2.38976	30.5282	18.0957	1311.23	1214.07	9.09899
S100A8	3670.86	126.088	71.3269	183.787	63.7634	46.2248	52.1335	113.412	43.6264	66.5788	1307.56	53.1426	231.325	46.9603	22229	52.5174	292.233	82.4745	25.4346	41.349	3244.55	775.733	45.6275	4019.24	152.951	11.0772	68.9515	30.4703	26.0206	51.1735	11923.8	119.605	0.0176732	139.796	45.9405	11.771	41.1043	36.2382	312.833	74.888	135.986	5043.41	90.7931	27.3773	444.037	481.46	12671.1	11583.6	304.078
S100A9	7752.18	435.722	270.289	529.639	75.256	152.209	162.324	124.853	134.488	236.038	2386.27	176.042	726.401	110.571	36943.4	225.471	492.601	264.52	60.044	433.359	8300.1	3044.68	230.142	9744.68	308.353	133.887	174.039	172.953	149.76	179.644	28690.5	320.966	0.0176755	640.703	276.498	404.187	517.55	315.793	688.807	272.096	282.076	9162.53	189.964	155.626	703.987	1470.86	20894.6	17317.2	537.435
CXCR2	1380.48	41.3376	25.5811	43.3846	14.6585	23.0979	12.779	18.7524	17.9011	16.145	111.997	24.704	66.2901	25.4288	7511.15	7.8876	68.9099	25.5205	8.94655	31.1894	1380.14	281.202	26.7786	2219.11	77.9628	8.05754	31.3535	19.9721	17.7048	28.9537	6774.21	35.7911	0.0175954	46.553	34.2059	4.30818	15.5401	31.8626	114.317	33.8303	64.6528	2629.07	27.1463	10.7132	78.2827	158.533	1360.29	951.946	116.181
[truncated: 77 more columns]
